# Supplementary material for: Construction and Analysis of Functional Networks in the Gut Microbiome of Type 2 Diabetes Patients
Source: Genomics Proteomics Bioinformatics. 2016 Oct 14;14(5):314–24. doi: 10.1016/j.gpb.2016.02.005 (PMC5093780; doi:10.1016/j.gpb.2016.02.005)
Supplement: Supplementary Table S1 — Modules in functional KO networks. [file mmc2.xls]

## Sheet: PCC
Table S1 Modules in functional KO networks
PCC-based network
KO No.	Module No.	Mean abundance		Abundance difference (mean log ratio)
		Case	Control
K02412	1	3.67166e-05	4.70207e-05	-0.356863
K02401	1	3.70439e-05	4.39341e-05	-0.246107
K02388	1	3.25377e-05	4.38181e-05	-0.429416
K02556	1	3.61659e-05	4.38396e-05	-0.277604
K02400	1	4.96191e-05	5.94492e-05	-0.260762
K02411	1	3.37079e-05	4.0694e-05	-0.271728
K02416	1	3.73727e-05	4.44444e-05	-0.250019
K02389	1	3.29327e-05	4.32826e-05	-0.394264
K02410	1	3.75408e-05	4.71598e-05	-0.329098
K02397	1	4.49594e-05	5.99734e-05	-0.415702
K02419	1	3.46986e-05	4.29686e-05	-0.308407
K02387	1	3.67138e-05	4.52117e-05	-0.300371
K02409	1	4.38165e-05	5.27938e-05	-0.268894
K02421	1	3.30156e-05	3.85768e-05	-0.224586
K02390	1	4.27501e-05	5.30336e-05	-0.310979
K02413	1	2.64807e-05	3.45286e-05	-0.38285
K02408	1	2.7239e-05	3.32938e-05	-0.289579
K02405	1	3.74134e-05	4.62718e-05	-0.30658
K02418	1	2.19527e-05	2.76515e-05	-0.332959
K04769	2	0.00010041	0.00011123	-0.147644
K06387	2	7.08e-05	8.31443e-05	-0.231867
K06012	2	8.3383e-05	9.21099e-05	-0.143603
K06398	2	0.000104869	0.000111363	-0.0866811
K08384	2	0.000200944	0.000233045	-0.213813
K06407	2	6.44887e-05	7.08821e-05	-0.136374
K06390	2	7.53205e-05	8.25595e-05	-0.132392
K06382	2	0.000100735	0.000116712	-0.212379
K06399	2	9.424e-05	0.000101429	-0.106054
K03091	2	0.00051361	0.000543485	-0.081568
K06394	2	7.08032e-05	7.81692e-05	-0.142785
K06397	2	8.38582e-05	9.05952e-05	-0.111483
K06405	2	7.8934e-05	8.9263e-05	-0.177416
K06406	2	9.2677e-05	0.000105062	-0.180962
K06385	2	9.19656e-05	0.00010493	-0.190255
K13288	3	2.19575e-05	1.22968e-05	0.836437
K08300	3	3.16567e-05	2.43321e-05	0.379653
K06189	3	2.70884e-05	1.73374e-05	0.643785
K02221	3	2.61164e-05	1.56344e-05	0.740233
K13788	3	2.32659e-05	1.3549e-05	0.780029
K00982	3	2.55234e-05	1.6988e-05	0.587304
K01664	3	2.29854e-05	1.41935e-05	0.695489
K06910	3	2.95258e-05	1.69346e-05	0.802006
K03763	4	0.000258735	0.000263853	-0.0282636
K05896	4	0.000107753	0.000104145	0.0491295
K03705	4	0.000137209	0.000136839	0.00389446
K06024	4	9.69224e-05	9.63708e-05	0.00823401
K14540	4	0.000100617	0.000102086	-0.0209058
K09787	4	0.000106774	0.000109517	-0.0365961
K03529	4	0.000170402	0.000171825	-0.0119993
K00342	5	0.000145084	0.000160041	-0.141561
K00339	5	0.000117975	0.000135167	-0.196261
K00343	5	0.000153697	0.000168629	-0.133763
K00341	5	0.000166304	0.000182586	-0.134756
K00337	5	0.000139906	0.00015125	-0.112474
K13378	5	0.000138647	0.000155825	-0.168512
K02124	6	0.000142465	0.000126823	0.167792
K02121	6	0.000154067	0.000132722	0.215152
K02123	6	0.000205818	0.000181135	0.184307
K02118	6	0.000191403	0.000170283	0.168682
K02117	6	0.000208812	0.000188021	0.151312
K02120	6	0.000165709	0.000141427	0.228593
K02034	7	0.000371994	0.000322386	0.206491
K02032	7	0.00032366	0.000281075	0.203524
K02035	7	0.00068348	0.0005635	0.278483
K02031	7	0.000395477	0.000337215	0.229924
K02033	7	0.000409459	0.000347703	0.235864
K01439	7	0.000182418	0.000140963	0.371931
K00346	8	0.000142147	0.000147651	-0.0548005
K00210	8	0.000119747	0.00013146	-0.134629
K00895	8	0.000150255	0.000163455	-0.121475
K04518	8	0.000142145	0.000151355	-0.0905748
K09011	8	0.000120265	0.00013	-0.112297
K13043	8	0.000130584	0.000138634	-0.086303
K00620	9	0.000117683	0.000128659	-0.128645
K11145	9	8.62822e-05	9.24853e-05	-0.100161
K04517	9	0.000122073	0.000124712	-0.0308484
K06967	9	8.96273e-05	9.60705e-05	-0.100155
K01758	9	0.000114601	0.000112444	0.0274123
K01693	9	8.60853e-05	8.64813e-05	-0.00662156
K09762	9	0.000121513	0.000120037	0.0176347
K07183	9	0.00010866	0.000109942	-0.0169229
K06409	9	0.000191869	0.000199935	-0.0594109
K03523	9	0.000146605	0.000154766	-0.0781534
K00003	9	0.000187719	0.000190077	-0.0180092
K02422	10	5.2545e-05	7.91008e-05	-0.590138
K03410	10	2.68446e-05	3.7042e-05	-0.46453
K02406	10	0.000153784	0.000247443	-0.686193
K09749	10	4.30265e-05	6.50407e-05	-0.596117
K03406	10	0.00059059	0.000945062	-0.678252
K00611	11	0.000187768	0.0001855	0.0175328
K03151	11	0.000122195	0.000128083	-0.0678979
K14170	11	0.000121868	0.000125646	-0.0440444
K03500	11	0.000128925	0.000129006	-0.000905695
K07258	11	0.000462562	0.000481088	-0.0566561
K00027	11	0.000138751	0.000142316	-0.0366027
K06183	11	0.000101898	0.000104517	-0.0366126
K02112	12	0.000342795	0.000389692	-0.184989
K02108	12	0.000315132	0.000347323	-0.140322
K02109	12	0.000260492	0.000298095	-0.194533
K02111	12	0.000344829	0.000398528	-0.208801
K02115	12	0.000301659	0.000336205	-0.156422

## Sheet: RF
Table S1 Modules in functional KO networks
RF-based network
KO No.	Module No.	Mean abundance		Abundance difference (mean log ratio)
		Case	Control
K02412	1	3.67166e-05	4.70207e-05	-0.356863
K02411	1	3.37079e-05	4.0694e-05	-0.271728
K02419	1	3.46986e-05	4.29686e-05	-0.308407
K02409	1	4.38165e-05	5.27938e-05	-0.268894
K02390	1	4.27501e-05	5.30336e-05	-0.310979
K02400	1	4.96191e-05	5.94492e-05	-0.260762
K02413	1	2.64807e-05	3.45286e-05	-0.38285
K02556	1	3.61659e-05	4.38396e-05	-0.277604
K02389	1	3.29327e-05	4.32826e-05	-0.394264
K02416	1	3.73727e-05	4.44444e-05	-0.250019
K02410	1	3.75408e-05	4.71598e-05	-0.329098
K02397	1	4.49594e-05	5.99734e-05	-0.415702
K02408	1	2.7239e-05	3.32938e-05	-0.289579
K02405	1	3.74134e-05	4.62718e-05	-0.30658
K02418	1	2.19527e-05	2.76515e-05	-0.332959
K02401	1	3.70439e-05	4.39341e-05	-0.246107
K02388	1	3.25377e-05	4.38181e-05	-0.429416
K02387	1	3.67138e-05	4.52117e-05	-0.300371
K02421	1	3.30156e-05	3.85768e-05	-0.224586
K06398	2	0.000104869	0.000111363	-0.0866811
K06407	2	6.44887e-05	7.08821e-05	-0.136374
K06390	2	7.53205e-05	8.25595e-05	-0.132392
K06399	2	9.424e-05	0.000101429	-0.106054
K06394	2	7.08032e-05	7.81692e-05	-0.142785
K04769	2	0.00010041	0.00011123	-0.147644
K06387	2	7.08e-05	8.31443e-05	-0.231867
K06012	2	8.3383e-05	9.21099e-05	-0.143603
K08384	2	0.000200944	0.000233045	-0.213813
K06406	2	9.2677e-05	0.000105062	-0.180962
K06397	2	8.38582e-05	9.05952e-05	-0.111483
K06382	2	0.000100735	0.000116712	-0.212379
K03091	2	0.00051361	0.000543485	-0.081568
K06405	2	7.8934e-05	8.9263e-05	-0.177416
K06385	2	9.19656e-05	0.00010493	-0.190255
K00982	3	2.55234e-05	1.6988e-05	0.587304
K01664	3	2.29854e-05	1.41935e-05	0.695489
K06910	3	2.95258e-05	1.69346e-05	0.802006
K13288	3	2.19575e-05	1.22968e-05	0.836437
K06189	3	2.70884e-05	1.73374e-05	0.643785
K02221	3	2.61164e-05	1.56344e-05	0.740233
K13788	3	2.32659e-05	1.3549e-05	0.780029
K08300	3	3.16567e-05	2.43321e-05	0.379653
K14540	4	0.000100617	0.000102086	-0.0209058
K09787	4	0.000106774	0.000109517	-0.0365961
K05896	4	0.000107753	0.000104145	0.0491295
K06024	4	9.69224e-05	9.63708e-05	0.00823401
K03705	4	0.000137209	0.000136839	0.00389446
K03529	4	0.000170402	0.000171825	-0.0119993
K03763	4	0.000258735	0.000263853	-0.0282636
K00343	5	0.000153697	0.000168629	-0.133763
K00341	5	0.000166304	0.000182586	-0.134756
K00339	5	0.000117975	0.000135167	-0.196261
K00342	5	0.000145084	0.000160041	-0.141561
K00337	5	0.000139906	0.00015125	-0.112474
K13378	5	0.000138647	0.000155825	-0.168512
K02124	6	0.000142465	0.000126823	0.167792
K02118	6	0.000191403	0.000170283	0.168682
K02117	6	0.000208812	0.000188021	0.151312
K02121	6	0.000154067	0.000132722	0.215152
K02123	6	0.000205818	0.000181135	0.184307
K02120	6	0.000165709	0.000141427	0.228593
K02034	7	0.000371994	0.000322386	0.206491
K02032	7	0.00032366	0.000281075	0.203524
K02031	7	0.000395477	0.000337215	0.229924
K01439	7	0.000182418	0.000140963	0.371931
K02035	7	0.00068348	0.0005635	0.278483
K02033	7	0.000409459	0.000347703	0.235864
K00346	8	0.000142147	0.000147651	-0.0548005
K04518	8	0.000142145	0.000151355	-0.0905748
K13043	8	0.000130584	0.000138634	-0.086303
K00895	8	0.000150255	0.000163455	-0.121475
K09011	8	0.000120265	0.00013	-0.112297
K00210	8	0.000119747	0.00013146	-0.134629
K06967	9	8.96273e-05	9.60705e-05	-0.100155
K01758	9	0.000114601	0.000112444	0.0274123
K11145	9	8.62822e-05	9.24853e-05	-0.100161
K00620	9	0.000117683	0.000128659	-0.128645
K04517	9	0.000122073	0.000124712	-0.0308484
K01693	9	8.60853e-05	8.64813e-05	-0.00662156
K03523	9	0.000146605	0.000154766	-0.0781534
K09762	9	0.000121513	0.000120037	0.0176347
K07183	9	0.00010866	0.000109942	-0.0169229
K06409	9	0.000191869	0.000199935	-0.0594109
K00003	9	0.000187719	0.000190077	-0.0180092
K02422	10	5.2545e-05	7.91008e-05	-0.590138
K03410	10	2.68446e-05	3.7042e-05	-0.46453
K02406	10	0.000153784	0.000247443	-0.686193
K03406	10	0.00059059	0.000945062	-0.678252
K09749	10	4.30265e-05	6.50407e-05	-0.596117
K07258	11	0.000462562	0.000481088	-0.0566561
K00611	11	0.000187768	0.0001855	0.0175328
K03151	11	0.000122195	0.000128083	-0.0678979
K14170	11	0.000121868	0.000125646	-0.0440444
K00027	11	0.000138751	0.000142316	-0.0366027
K03500	11	0.000128925	0.000129006	-0.000905695
K06183	11	0.000101898	0.000104517	-0.0366126
K02111	12	0.000344829	0.000398528	-0.208801
K02108	12	0.000315132	0.000347323	-0.140322
K02115	12	0.000301659	0.000336205	-0.156422
K02112	12	0.000342795	0.000389692	-0.184989
K02109	12	0.000260492	0.000298095	-0.194533
