# Supplementary material for: Construction and Analysis of Functional Networks in the Gut Microbiome of Type 2 Diabetes Patients
Source: Genomics Proteomics Bioinformatics. 2016 Oct 14;14(5):314–24. doi: 10.1016/j.gpb.2016.02.005 (PMC5093780; doi:10.1016/j.gpb.2016.02.005)
Supplement: Supplementary Table S2 — Modules in T2D-specific functional KO networks. [file mmc3.xls]

## Sheet: PCC(case)
Table S2 Modules in T2D-specific functional KO networks
PCC-based network for T2D case individuals
KO No.	Module No.	Mean abundance		Abundance difference (mean log ratio)
		Case	Control
K02397	1	4.49594e-05	5.99734e-05	-0.415702
K02410	1	3.75408e-05	4.71598e-05	-0.329098
K02556	1	3.61659e-05	4.38396e-05	-0.277604
K02405	1	3.74134e-05	4.62718e-05	-0.30658
K02401	1	3.70439e-05	4.39341e-05	-0.246107
K02409	1	4.38165e-05	5.27938e-05	-0.268894
K02419	1	3.46986e-05	4.29686e-05	-0.308407
K02421	1	3.30156e-05	3.85768e-05	-0.224586
K02418	1	2.19527e-05	2.76515e-05	-0.332959
K02390	1	4.27501e-05	5.30336e-05	-0.310979
K02416	1	3.73727e-05	4.44444e-05	-0.250019
K02387	1	3.67138e-05	4.52117e-05	-0.300371
K02388	1	3.25377e-05	4.38181e-05	-0.429416
K02408	1	2.7239e-05	3.32938e-05	-0.289579
K02411	1	3.37079e-05	4.0694e-05	-0.271728
K02412	1	3.67166e-05	4.70207e-05	-0.356863
K03091	2	0.00051361	0.000543485	-0.081568
K06399	2	9.424e-05	0.000101429	-0.106054
K06397	2	8.38582e-05	9.05952e-05	-0.111483
K06385	2	9.19656e-05	0.00010493	-0.190255
K06012	2	8.3383e-05	9.21099e-05	-0.143603
K04769	2	0.00010041	0.00011123	-0.147644
K06405	2	7.8934e-05	8.9263e-05	-0.177416
K06407	2	6.44887e-05	7.08821e-05	-0.136374
K06390	2	7.53205e-05	8.25595e-05	-0.132392
K06394	2	7.08032e-05	7.81692e-05	-0.142785
K06406	2	9.2677e-05	0.000105062	-0.180962
K08384	2	0.000200944	0.000233045	-0.213813
K06398	2	0.000104869	0.000111363	-0.0866811
K00325	3	1.76392e-05	0	NA
K08300	3	3.16567e-05	2.43321e-05	0.379653
K00982	3	2.55234e-05	1.6988e-05	0.587304
K00324	3	2.34264e-05	0	NA
K13288	3	2.19575e-05	1.22968e-05	0.836437
K13788	3	2.32659e-05	1.3549e-05	0.780029
K00990	3	2.91404e-05	1.92056e-05	0.601495
K01354	3	2.06244e-05	0	NA
K06189	3	2.70884e-05	1.73374e-05	0.643785
K08172	3	3.78205e-05	0	NA
K09787	4	0.000106774	0.000109517	-0.0365961
K06024	4	9.69224e-05	9.63708e-05	0.00823401
K05896	4	0.000107753	0.000104145	0.0491295
K01758	4	0.000114601	0.000112444	0.0274123
K03705	4	0.000137209	0.000136839	0.00389446
K03529	4	0.000170402	0.000171825	-0.0119993
K11145	4	8.62822e-05	9.24853e-05	-0.100161
K14540	4	0.000100617	0.000102086	-0.0209058
K07037	5	0.000173024	0.0001974	-0.190147
K13043	5	0.000130584	0.000138634	-0.086303
K03797	5	0.000812397	0.000902737	-0.152122
K00210	5	0.000119747	0.00013146	-0.134629
K04518	5	0.000142145	0.000151355	-0.0905748
K09011	5	0.000120265	0.00013	-0.112297
K09650	5	0.000133094	0.000150412	-0.176468
K07405	5	0.000153671	0.000164993	-0.102557
K00895	5	0.000150255	0.000163455	-0.121475
K02120	6	0.000165709	0.000141427	0.228593
K02123	6	0.000205818	0.000181135	0.184307
K02121	6	0.000154067	0.000132722	0.215152
K02118	6	0.000191403	0.000170283	0.168682
K02117	6	0.000208812	0.000188021	0.151312
K02034	7	0.000371994	0.000322386	0.206491
K01439	7	0.000182418	0.000140963	0.371931
K02031	7	0.000395477	0.000337215	0.229924
K02032	7	0.00032366	0.000281075	0.203524
K02033	7	0.000409459	0.000347703	0.235864
K08218	8	0.000250787	0.000259303	-0.0481748
K02014	8	0.00350813	0.00349742	0.00440753
K00024	8	0.000281811	0.000284911	-0.0157845
K07085	8	0.000626562	0.000646059	-0.044208
K12340	8	0.000565515	0.000561428	0.0104636
K02535	9	3.51839e-05	2.7839e-05	0.337806
K01878	9	3.81966e-05	2.82467e-05	0.435364
K00832	9	4.07025e-05	3.22982e-05	0.333664
K01879	9	4.858e-05	3.76575e-05	0.367427
K03667	9	3.03713e-05	2.29425e-05	0.404685
K13498	9	1.9871e-05	1.64059e-05	0.276451
K01693	10	8.60853e-05	8.64813e-05	-0.00662156
K00003	10	0.000187719	0.000190077	-0.0180092
K06346	10	0.000154924	0.000152498	0.022776
K07183	10	0.00010866	0.000109942	-0.0169229
K00620	10	0.000117683	0.000128659	-0.128645
K04517	10	0.000122073	0.000124712	-0.0308484
K00337	11	0.000139906	0.00015125	-0.112474
K00341	11	0.000166304	0.000182586	-0.134756
K00343	11	0.000153697	0.000168629	-0.133763
K00342	11	0.000145084	0.000160041	-0.141561
K13378	11	0.000138647	0.000155825	-0.168512
K02108	12	0.000315132	0.000347323	-0.140322
K02112	12	0.000342795	0.000389692	-0.184989
K02109	12	0.000260492	0.000298095	-0.194533
K02111	12	0.000344829	0.000398528	-0.208801
K02115	12	0.000301659	0.000336205	-0.156422

## Sheet: PCC(control)
Table S2 Modules in T2D-specific functional KO networks
PCC-based network for T2D healthy controls
KO No.	Module No.	Mean abundance		Abundance difference (mean log ratio)
		Case	Control
K02397	1	4.49594e-05	5.99734e-05	-0.415702
K02410	1	3.75408e-05	4.71598e-05	-0.329098
K02556	1	3.61659e-05	4.38396e-05	-0.277604
K02414	1	3.04131e-05	4.57656e-05	-0.589572
K03412	1	3.62142e-05	4.83188e-05	-0.416029
K02401	1	3.70439e-05	4.39341e-05	-0.246107
K02409	1	4.38165e-05	5.27938e-05	-0.268894
K02419	1	3.46986e-05	4.29686e-05	-0.308407
K02396	1	7.90129e-05	0.000117998	-0.578602
K03408	1	4.82565e-05	7.15948e-05	-0.569131
K02421	1	3.30156e-05	3.85768e-05	-0.224586
K02389	1	3.29327e-05	4.32826e-05	-0.394264
K02417	1	4.61852e-05	5.7822e-05	-0.324186
K02400	1	4.96191e-05	5.94492e-05	-0.260762
K02390	1	4.27501e-05	5.30336e-05	-0.310979
K02416	1	3.73727e-05	4.44444e-05	-0.250019
K02413	1	2.64807e-05	3.45286e-05	-0.38285
K02387	1	3.67138e-05	4.52117e-05	-0.300371
K02388	1	3.25377e-05	4.38181e-05	-0.429416
K02408	1	2.7239e-05	3.32938e-05	-0.289579
K02412	1	3.67166e-05	4.70207e-05	-0.356863
K02411	1	3.37079e-05	4.0694e-05	-0.271728
K03091	2	0.00051361	0.000543485	-0.081568
K06399	2	9.424e-05	0.000101429	-0.106054
K06397	2	8.38582e-05	9.05952e-05	-0.111483
K06385	2	9.19656e-05	0.00010493	-0.190255
K06012	2	8.3383e-05	9.21099e-05	-0.143603
K04769	2	0.00010041	0.00011123	-0.147644
K06405	2	7.8934e-05	8.9263e-05	-0.177416
K06407	2	6.44887e-05	7.08821e-05	-0.136374
K06390	2	7.53205e-05	8.25595e-05	-0.132392
K06394	2	7.08032e-05	7.81692e-05	-0.142785
K06438	2	0	7.96349e-05	NA
K06406	2	9.2677e-05	0.000105062	-0.180962
K06396	2	0	6.64068e-05	NA
K09787	3	0.000106774	0.000109517	-0.0365961
K06024	3	9.69224e-05	9.63708e-05	0.00823401
K05896	3	0.000107753	0.000104145	0.0491295
K01758	3	0.000114601	0.000112444	0.0274123
K03763	3	0.000258735	0.000263853	-0.0282636
K03705	3	0.000137209	0.000136839	0.00389446
K03529	3	0.000170402	0.000171825	-0.0119993
K09762	3	0.000121513	0.000120037	0.0176347
K02406	4	0.000153784	0.000247443	-0.686193
K03415	4	0	4.4698e-05	NA
K03411	4	0	3.27215e-05	NA
K09749	4	4.30265e-05	6.50407e-05	-0.596117
K02422	4	5.2545e-05	7.91008e-05	-0.590138
K03406	4	0.00059059	0.000945062	-0.678252
K03410	4	2.68446e-05	3.7042e-05	-0.46453
K02034	5	0.000371994	0.000322386	0.206491
K02031	5	0.000395477	0.000337215	0.229924
K02032	5	0.00032366	0.000281075	0.203524
K02035	5	0.00068348	0.0005635	0.278483
K02033	5	0.000409459	0.000347703	0.235864
K06192	6	2.36551e-05	1.86965e-05	0.339383
K07323	6	0	1.13105e-05	NA
K00795	6	0	9.09542e-06	NA
K03554	6	0	1.03431e-05	NA
K03562	6	0	1.01912e-05	NA
K03089	6	1.79775e-05	1.45138e-05	0.308761
K01525	6	1.12092e-05	9.5481e-06	0.231393
K04772	6	2.08254e-05	1.49386e-05	0.479304
K01147	6	0	1.37897e-05	NA
K01150	6	0	8.97198e-06	NA
K03215	6	1.35211e-05	1.07832e-05	0.326434
K01712	7	0.000134002	0.000123705	0.115349
K01912	7	0.000326699	0.000292931	0.157402
K01843	7	0.000142244	0.000120782	0.235964
K01745	7	0.000187352	0.000174564	0.101988
K00603	7	8.84502e-05	8.12004e-05	0.123378
K09758	7	9.85647e-05	8.80077e-05	0.163442
K02120	8	0.000165709	0.000141427	0.228593
K02123	8	0.000205818	0.000181135	0.184307
K02121	8	0.000154067	0.000132722	0.215152
K02118	8	0.000191403	0.000170283	0.168682
K02117	8	0.000208812	0.000188021	0.151312
K11537	9	0.000120514	0.000104932	0.199746
K03473	9	0.000132514	0.000128689	0.042257
K00281	9	0.000149972	0.000133684	0.165865
K03801	9	0.000109215	9.59642e-05	0.186605
K03644	9	0.000113396	0.000101565	0.158974
K01414	10	2.63239e-05	2.0885e-05	0.33391
K06077	10	0	1.03181e-05	NA
K00164	10	1.4951e-05	1.16575e-05	0.358974
K14682	10	0	1.01199e-05	NA

## Sheet: RF(case)
Table S2 Modules in T2D-specific functional KO networks
RF-based network for T2D case individuals
KO No.	Module No.	Mean abundance		Abundance difference (mean log ratio)
		Case	Control
K02397	1	4.49594e-05	5.99734e-05	-0.415702
K02405	1	3.74134e-05	4.62718e-05	-0.30658
K02390	1	4.27501e-05	5.30336e-05	-0.310979
K02556	1	3.61659e-05	4.38396e-05	-0.277604
K02387	1	3.67138e-05	4.52117e-05	-0.300371
K02401	1	3.70439e-05	4.39341e-05	-0.246107
K02409	1	4.38165e-05	5.27938e-05	-0.268894
K02419	1	3.46986e-05	4.29686e-05	-0.308407
K02421	1	3.30156e-05	3.85768e-05	-0.224586
K02418	1	2.19527e-05	2.76515e-05	-0.332959
K02388	1	3.25377e-05	4.38181e-05	-0.429416
K02411	1	3.37079e-05	4.0694e-05	-0.271728
K02410	1	3.75408e-05	4.71598e-05	-0.329098
K02416	1	3.73727e-05	4.44444e-05	-0.250019
K02408	1	2.7239e-05	3.32938e-05	-0.289579
K02412	1	3.67166e-05	4.70207e-05	-0.356863
K06406	2	9.2677e-05	0.000105062	-0.180962
K03091	2	0.00051361	0.000543485	-0.081568
K06399	2	9.424e-05	0.000101429	-0.106054
K06385	2	9.19656e-05	0.00010493	-0.190255
K06405	2	7.8934e-05	8.9263e-05	-0.177416
K06407	2	6.44887e-05	7.08821e-05	-0.136374
K06390	2	7.53205e-05	8.25595e-05	-0.132392
K06394	2	7.08032e-05	7.81692e-05	-0.142785
K06398	2	0.000104869	0.000111363	-0.0866811
K08384	2	0.000200944	0.000233045	-0.213813
K06397	2	8.38582e-05	9.05952e-05	-0.111483
K06012	2	8.3383e-05	9.21099e-05	-0.143603
K04769	2	0.00010041	0.00011123	-0.147644
K00325	3	1.76392e-05	0	NA
K00982	3	2.55234e-05	1.6988e-05	0.587304
K08172	3	3.78205e-05	0	NA
K00324	3	2.34264e-05	0	NA
K13288	3	2.19575e-05	1.22968e-05	0.836437
K00990	3	2.91404e-05	1.92056e-05	0.601495
K01354	3	2.06244e-05	0	NA
K08300	3	3.16567e-05	2.43321e-05	0.379653
K13788	3	2.32659e-05	1.3549e-05	0.780029
K06189	3	2.70884e-05	1.73374e-05	0.643785
K09787	4	0.000106774	0.000109517	-0.0365961
K06024	4	9.69224e-05	9.63708e-05	0.00823401
K14540	4	0.000100617	0.000102086	-0.0209058
K05896	4	0.000107753	0.000104145	0.0491295
K03705	4	0.000137209	0.000136839	0.00389446
K03529	4	0.000170402	0.000171825	-0.0119993
K11145	4	8.62822e-05	9.24853e-05	-0.100161
K01758	4	0.000114601	0.000112444	0.0274123
K09011	5	0.000120265	0.00013	-0.112297
K13043	5	0.000130584	0.000138634	-0.086303
K09650	5	0.000133094	0.000150412	-0.176468
K07405	5	0.000153671	0.000164993	-0.102557
K07037	5	0.000173024	0.0001974	-0.190147
K03797	5	0.000812397	0.000902737	-0.152122
K00210	5	0.000119747	0.00013146	-0.134629
K04518	5	0.000142145	0.000151355	-0.0905748
K00895	5	0.000150255	0.000163455	-0.121475
K02123	6	0.000205818	0.000181135	0.184307
K02121	6	0.000154067	0.000132722	0.215152
K02117	6	0.000208812	0.000188021	0.151312
K02120	6	0.000165709	0.000141427	0.228593
K02118	6	0.000191403	0.000170283	0.168682
K02031	7	0.000395477	0.000337215	0.229924
K02032	7	0.00032366	0.000281075	0.203524
K02034	7	0.000371994	0.000322386	0.206491
K01439	7	0.000182418	0.000140963	0.371931
K02033	7	0.000409459	0.000347703	0.235864
K07085	8	0.000626562	0.000646059	-0.044208
K12340	8	0.000565515	0.000561428	0.0104636
K02014	8	0.00350813	0.00349742	0.00440753
K00024	8	0.000281811	0.000284911	-0.0157845
K08218	8	0.000250787	0.000259303	-0.0481748
K02535	9	3.51839e-05	2.7839e-05	0.337806
K01879	9	4.858e-05	3.76575e-05	0.367427
K00832	9	4.07025e-05	3.22982e-05	0.333664
K01878	9	3.81966e-05	2.82467e-05	0.435364
K03667	9	3.03713e-05	2.29425e-05	0.404685
K13498	9	1.9871e-05	1.64059e-05	0.276451
K01693	10	8.60853e-05	8.64813e-05	-0.00662156
K00003	10	0.000187719	0.000190077	-0.0180092
K06346	10	0.000154924	0.000152498	0.022776
K07183	10	0.00010866	0.000109942	-0.0169229
K04517	10	0.000122073	0.000124712	-0.0308484
K00620	10	0.000117683	0.000128659	-0.128645
K13378	11	0.000138647	0.000155825	-0.168512
K00337	11	0.000139906	0.00015125	-0.112474
K00342	11	0.000145084	0.000160041	-0.141561
K00343	11	0.000153697	0.000168629	-0.133763
K00341	11	0.000166304	0.000182586	-0.134756
K02109	12	0.000260492	0.000298095	-0.194533
K02111	12	0.000344829	0.000398528	-0.208801
K02115	12	0.000301659	0.000336205	-0.156422
K02108	12	0.000315132	0.000347323	-0.140322
K02112	12	0.000342795	0.000389692	-0.184989

## Sheet: RF(control)
Table S2 Modules in T2D-specific functional KO networks
RF-based network for T2D healthy controls
KO No.	Module No.	Mean abundance		Abundance difference (mean log ratio)
		Case	Control
K02397	1	4.49594e-05	5.99734e-05	-0.415702
K03408	1	4.82565e-05	7.15948e-05	-0.569131
K02400	1	4.96191e-05	5.94492e-05	-0.260762
K02390	1	4.27501e-05	5.30336e-05	-0.310979
K02556	1	3.61659e-05	4.38396e-05	-0.277604
K02414	1	3.04131e-05	4.57656e-05	-0.589572
K02396	1	7.90129e-05	0.000117998	-0.578602
K02417	1	4.61852e-05	5.7822e-05	-0.324186
K02387	1	3.67138e-05	4.52117e-05	-0.300371
K02401	1	3.70439e-05	4.39341e-05	-0.246107
K02409	1	4.38165e-05	5.27938e-05	-0.268894
K02419	1	3.46986e-05	4.29686e-05	-0.308407
K02421	1	3.30156e-05	3.85768e-05	-0.224586
K02389	1	3.29327e-05	4.32826e-05	-0.394264
K02413	1	2.64807e-05	3.45286e-05	-0.38285
K02388	1	3.25377e-05	4.38181e-05	-0.429416
K02411	1	3.37079e-05	4.0694e-05	-0.271728
K02410	1	3.75408e-05	4.71598e-05	-0.329098
K03412	1	3.62142e-05	4.83188e-05	-0.416029
K02416	1	3.73727e-05	4.44444e-05	-0.250019
K02408	1	2.7239e-05	3.32938e-05	-0.289579
K02412	1	3.67166e-05	4.70207e-05	-0.356863
K06406	2	9.2677e-05	0.000105062	-0.180962
K03091	2	0.00051361	0.000543485	-0.081568
K06399	2	9.424e-05	0.000101429	-0.106054
K06385	2	9.19656e-05	0.00010493	-0.190255
K06405	2	7.8934e-05	8.9263e-05	-0.177416
K06407	2	6.44887e-05	7.08821e-05	-0.136374
K06390	2	7.53205e-05	8.25595e-05	-0.132392
K06394	2	7.08032e-05	7.81692e-05	-0.142785
K06438	2	0	7.96349e-05	NA
K06396	2	0	6.64068e-05	NA
K06397	2	8.38582e-05	9.05952e-05	-0.111483
K06012	2	8.3383e-05	9.21099e-05	-0.143603
K04769	2	0.00010041	0.00011123	-0.147644
K09787	3	0.000106774	0.000109517	-0.0365961
K06024	3	9.69224e-05	9.63708e-05	0.00823401
K05896	3	0.000107753	0.000104145	0.0491295
K03763	3	0.000258735	0.000263853	-0.0282636
K03705	3	0.000137209	0.000136839	0.00389446
K03529	3	0.000170402	0.000171825	-0.0119993
K09762	3	0.000121513	0.000120037	0.0176347
K01758	3	0.000114601	0.000112444	0.0274123
K02422	4	5.2545e-05	7.91008e-05	-0.590138
K03406	4	0.00059059	0.000945062	-0.678252
K03410	4	2.68446e-05	3.7042e-05	-0.46453
K02406	4	0.000153784	0.000247443	-0.686193
K03411	4	0	3.27215e-05	NA
K09749	4	4.30265e-05	6.50407e-05	-0.596117
K03415	4	0	4.4698e-05	NA
K02035	5	0.00068348	0.0005635	0.278483
K02031	5	0.000395477	0.000337215	0.229924
K02032	5	0.00032366	0.000281075	0.203524
K02034	5	0.000371994	0.000322386	0.206491
K02033	5	0.000409459	0.000347703	0.235864
K01147	6	0	1.37897e-05	NA
K06192	6	2.36551e-05	1.86965e-05	0.339383
K00795	6	0	9.09542e-06	NA
K01150	6	0	8.97198e-06	NA
K03562	6	0	1.01912e-05	NA
K03089	6	1.79775e-05	1.45138e-05	0.308761
K04772	6	2.08254e-05	1.49386e-05	0.479304
K03215	6	1.35211e-05	1.07832e-05	0.326434
K07323	6	0	1.13105e-05	NA
K03554	6	0	1.03431e-05	NA
K01525	6	1.12092e-05	9.5481e-06	0.231393
K01843	7	0.000142244	0.000120782	0.235964
K01712	7	0.000134002	0.000123705	0.115349
K01745	7	0.000187352	0.000174564	0.101988
K09758	7	9.85647e-05	8.80077e-05	0.163442
K01912	7	0.000326699	0.000292931	0.157402
K00603	7	8.84502e-05	8.12004e-05	0.123378
K02123	8	0.000205818	0.000181135	0.184307
K02121	8	0.000154067	0.000132722	0.215152
K02117	8	0.000208812	0.000188021	0.151312
K02120	8	0.000165709	0.000141427	0.228593
K02118	8	0.000191403	0.000170283	0.168682
K03801	9	0.000109215	9.59642e-05	0.186605
K03644	9	0.000113396	0.000101565	0.158974
K00281	9	0.000149972	0.000133684	0.165865
K11537	9	0.000120514	0.000104932	0.199746
K03473	9	0.000132514	0.000128689	0.042257
K01414	10	2.63239e-05	2.0885e-05	0.33391
K00164	10	1.4951e-05	1.16575e-05	0.358974
K06077	10	0	1.03181e-05	NA
K14682	10	0	1.01199e-05	NA
